# Supplementary material for: Alteration of plasma metabolites associated with chemoradiosensitivity in esophageal squamous cell carcinoma via untargeted metabolomics approach
Source: BMC Cancer. 2020 Sep 2;20:835. doi: 10.1186/s12885-020-07336-9 (PMC7466788; doi:10.1186/s12885-020-07336-9)
Supplement: Supplementary file 1 — Additional file 1. [file 12885_2020_7336_MOESM1_ESM.xlsx]

## Sheet: Sheet1
Metabolite	Class
Pyruvic acid	Organic Acids
L-Lactic acid	Organic Acids
Phenol	Phenols
Alpha-Hydroxyisobutyric acid	Organic Acids
Glycolic acid	Organic Acids
L-Alanine	Amino Acids
Alpha-Ketoisovaleric acid	Organic Acids
2-Hydroxybutyric acid	Amino Acids
Oxalic acid	Organic Acids
2-Hydroxy-3-methylbutyric acid	Organic Acids
L-Alpha-Aminobutyric acid	Amino Acids
Malonic acid	Organic Acids
Glyceraldehyde	Aldehydes
L-Valine	Amino Acids
Urea	Amino Acids
Benzoic acid	Organic Acids
Caprylic acid	Fatty Acids
Ethanolamine	Alkylamines
Glycerol	Alcohols
DL-O-Phosphoserine	Amino Acids
Phosphoric acid	Phosphates
L-Alloisoleucine	Amino Acids
L-Isoleucine	Amino Acids
L-Proline	Amino Acids
Glycine	Amino Acids
Succinic acid	Organic Acids
Glyceric acid	Organic Acids
Uracil	Nucleotides
Citraconic acid	Organic Acids
Fumaric acid	Organic Acids
Pyrrole-2-carboxylic acid	Organic Acids
L-Serine	Amino Acids
Pipecolic acid	Amino Acids
L-Threonine	Amino Acids
Glutaric acid	Organic Acids
Methylcysteine	Amino Acids
Beta-Alanine	Amino Acids
Erythronic acid	Organic Acids
Capric acid	Fatty Acids
L-Malic acid	Organic Acids
Dihydrouracil	Nucleotides
D-Threitol	Carbohydrates
L-Aspartic acid	Amino Acids
L-Methionine	Amino Acids
Pyroglutamic acid	Amino Acids
cis-4-Hydroxy-L-proline	Amino Acids
Threonic acid	Carbohydrates
L-Cysteine	Amino Acids
Creatinine	Amino Acids
Oxoglutaric acid	Organic Acids
L-Glutamic acid	Amino Acids
L-Phenylalanine	Amino Acids
p-Hydroxyphenylacetic acid	Benzenoids
Dodecanoic acid	Fatty Acids
L-Arabinose	Carbohydrates
Oxoadipic acid	Organic Acids
L-Asparagine	Amino Acids
Taurine	Amino Acids
L-Arabitol	Carbohydrates
Ribitol	Carbohydrates
Rhamnose	Carbohydrates
cis-Aconitic acid	Organic Acids
Glycerol-3-phosphate	Lipids
L-Glutamine	Amino Acids
Homovanillic acid	Benzenoids
O-Phosphoethanolamine	Lipids
Terephthalic acid	Organic Acids
1-Methylhistidine	Amino Acids
Citric acid	Organic Acids
Isocitric acid	Organic Acids
Ornithine	Amino Acids
Citrulline	Amino Acids
Homogentisic acid	Organic Acids
Myristoleic acid	Fatty Acids
Myristic acid	Fatty Acids
Methionine sulfoxide	Amino Acids
L-Sorbose	Carbohydrates
Gluconolactone	Carbohydrates
D-Mannose	Carbohydrates
D-Galactose	Carbohydrates
L-Histidine	Amino Acids
L-Lysine	Amino Acids
L-Tyrosine	Amino Acids
3'4_Dihydroxyhydrocinnamic_acid	Unknown
Gluconic acid	Carbohydrates
Palmitoleic acid	Fatty Acids
Palmitic acid	Fatty Acids
Myoinositol2	Unknown
Uric acid	Organic Acids
Heptadecanoic acid	Fatty Acids
Indolelactic acid	Indoles
L-Kynurenine	Amino Acids
Linoleic acid	Fatty Acids
L-Tryptophan	Amino Acids
Petroselinic acid	Organic Acids
Alpha-Linolenic acid	Fatty Acids
Oleic acid	Fatty Acids
Stearic acid	Fatty Acids
L-Cystine	Amino Acids
Glucose-6-phosphate	Carbohydrates
Arachidonic acid	Fatty Acids
N-Acetylserotonin	Indoles
DHA	Fatty Acids
Sucrose	Carbohydrates
Androstenedione	Steroids and steroid derivatives
Alpha-Lactose	Carbohydrates
Gibberellin A3	Lipids
Cellobiose	Carbohydrates
Alpha-Tocopherol	Vitamins
